# Supplementary material for: Cancer associated variant enrichment CAVE, a gene agnostic approach to identify low burden variants in chronic lymphocytic leukemia
Source: Sci Rep. 2024 Sep 20;14:21962. doi: 10.1038/s41598-024-73027-1 (PMC11415367; doi:10.1038/s41598-024-73027-1)
Supplement: Supplementary file 2 — Supplementary Material 2 [file 41598_2024_73027_MOESM2_ESM.xlsx]

## Sheet: Sheet1
Name	Description	Comments	Link
GENIE	Database of mutations	Version v10.1	https://www.synapse.org/#!Synapse:syn25895958
TCGA	Database of mutations	Downloaded on 23/10/2021	https://www.cbioportal.org/
CSD	Curated set of certified oncogenic TP53 variants	Cancer Shared Dataset	https://doi.org/10.1002/humu.23717
dndscv	R package	Quantification of selection in cancer and somatic evolution	https://github.com/im3sanger/dndscv
Supplementary table S1
Dataset and packages used in the present study
