# Supplementary material for: Cancer associated variant enrichment CAVE, a gene agnostic approach to identify low burden variants in chronic lymphocytic leukemia
Source: Sci Rep. 2024 Sep 20;14:21962. doi: 10.1038/s41598-024-73027-1 (PMC11415367; doi:10.1038/s41598-024-73027-1)
Supplement: Supplementary file 3 — Supplementary Material 3 [file 41598_2024_73027_MOESM3_ESM.xlsx]

## Sheet: table S1
Study number	Reference	number of patients	Longitudinal analysis	Clinical analysis	LOD (%)	Sequencing strategy	Sequencing coverage	NGS methodology	Cut off used in the manuscript (%)	Low burden clone definition	Orthogonal validation	Patients with TP53 variants	TP53 variant range in polymutated patients
1	Rossi D, Khiabanian H, Spina V et al. Clinical impact of small TP53 mutated subclones in chronic lymphocytic leukemia. Blood 2014;123:2139-47.	309	Yes	OS	0.3	t_NGS, exons 4-8	Mean 2660x	454 Sequencing (pyrosequencing)	0.3	0.11	AS-PCR; resequencing	0.15	2 to 7
2	Nadeu F, Delgado J, Royo C et al. Clinical impact of clonal and subclonal TP53, SF3B1, BIRC3, NOTCH1, and ATM mutations in chronic lymphocytic leukemia. Blood 2016;127:2122-30.	405	For 48 patients	OS	0.3	t_NGS, exons 4-10	Mean >3000x	MiSeq (Illumina)	0.3	0.12	Yes; AS-PCR; resequencing	43 (10.6%)	2 to 7
3	Malcikova J, Pavlova S, Kunt Vonkova B et al. Low-burden TP53 mutations in CLL: Clinical impact and clonal evolution within the context of different treatment options. Blood 2021	511 (first line treatment) + 159 (relapse)	Yes	OS + EFS	0.1	t_NGS, exons 2-11	≥10,000 in 93% of exons	MiSeq (Illumina)	0.1	0.1 to 10%	Not in this paper	370 (72%)	2 to 27
4	Brieghel C, Kinalis S, Yde CW et al. Deep targeted sequencing of TP53 in chronic lymphocytic leukemia: clinical impact at diagnosis and at time of treatment. Haematologica 2019;104:789-96.	290 + 61	No	OS + TFS	0.2	t_NGS, exons 2-11	99% of region > 26,217x)	HiSeq2500 (Illumina)	0.2	0.2 to 10%	ddPCR; capture based NGS	62 (21%)	2 to 21
5	Bomben R, Rossi FM, Vit F et al. TP53 Mutations with Low Variant Allele Frequency Predict Short Survival in Chronic Lymphocytic Leukemia. Clin Cancer Res 2021;27:5566-75.	1220 + 251	For 13 patients	OS + PFS	0.004	t_NGS, exons 2-11	100% > 2,000x	MiSeq (Illumina)	0.4	0.4 to 10%	ARMS-PCR; resequencing	168 (14%)	2 to 11
6	Blakemore SJ, Clifford R, Parker H et al. Clinical significance of TP53, BIRC3, ATM and MAPK-ERK genes in chronic lymphocytic leukaemia: data from the randomised UK LRF CLL4 trial. Leukemia 2020;34:1760-74.	499	No	OS + PFS	2	t_NGS, exons 2-11	mean read depth of 1000×	MiSeq (Illumina)	2% + 6 variants at lower frequency (2000x reads)	2 to 12%	Yes; Resequencing (Ion Torrent)	55 (11%)	3 patients with 2 mutations
	t_NGS: targeted NGS
	LOD: limit of detection
	OS: overall survival
	EFS: event free survival
	PFS: progression free survival
	Supplementary table S2
Summary and references of the six publications addressing the clinical value of low burden TP53 clones.
